# Supplementary material for: Comparative Diversity and Functional Traits of Fungal Endophytes in Response to Elevated Mineral Content in a Mangrove Ecosystem
Source: J Fungi (Basel). 2023 Dec 11;9(12):1186. doi: 10.3390/jof9121186 (PMC10744541; doi:10.3390/jof9121186)
Supplement: Supplementary file 1 [file jof-09-01186-s001.zip]

Archive with 1 entries (1 files):
- jof-2753663-supplementary.pdf
